# Supplementary material for: Antimicrobial and Antibiofilm Activity of Auranofin and Its Two Derivatives Bearing Naproxen and Acetylcysteine as Ligands Against Staphylococci
Source: Antibiotics (Basel). 2025 Jan 23;14(2):118. doi: 10.3390/antibiotics14020118 (PMC11851661; doi:10.3390/antibiotics14020118)
Supplement: Supplementary file 1 [file antibiotics-14-00118-s001.zip]

Archive with 1 entries (1 files):
- antibiotics-3411461-supplementary.pdf
